# Supplementary material for: Unexpected monophyletic origin of Ephoron shigae unisexual reproduction strains and their rapid expansion across Japan
Source: R Soc Open Sci. 2015 Jun 9;2(6):150072. doi: 10.1098/rsos.150072 (PMC4632548; doi:10.1098/rsos.150072)
Supplement: Table S1 Localities and sex ratios of Ephoron shigae populations [file rsos150072supp1.xls]

## Sheet: Sheet2
	Table S1. Localities and sex ratios of Ephoron shigae populations
	Population		River	Locality	Latitude	Longitude	Sexuality			Sampling
	No.			Prefecture (place)	N (Degree)	E (Degree)	Male	Female	Unknown	year
		△	Sarugaishi-gawa R.	Iwate (Hanamaki city)	39.365	141.216	0	1	-	2012*
	1	●	Kitakami-gawa R.	Iwate (Oshu city)	39.2	141.127	0	120	-	200913, *
				Iwate (Ichinoseki city)	38.949	141.181	0	6	-	2012*
		△	Eai-gawa R.	Miyagi (Wakuya town, Toda county)	38.5409	141.133	0	10	-	199212
	2	△	Nanakita-gawa R.	Miyagi (Sendai city)	38.3167	140.887	0	3	-	2007*
	3	●	Hirose-gawa R.	Miyagi (Sendai city)	38.241	140.886	0	64	-	200514, 65
	4	★	Natori-gawa R.	Miyagi (Sendai city)	38.2119	140.806	2	104	-	2009*
					38.2071	140.892	5	191	-	2009*
					38.206	140.885	0	100	-	200514, 65
		○	Surikami-gawa R.	Fukushima (Date city)	37.815	140.508	-	-	-	-66
	5	○	Abukuma-gawa R.	Fukushima (Nakajima village, Nishishirakawa county)	37.1222	140.352	64	61	-	2010*
							74	50	-	2009*
				Fukushima (Fukushima city)	37.7496	140.471	479	383	-	199213, 67
							289	181	-	199113, 67
	6	●	Yamanoiri-gawa R.	Fukushima (Nihonmatsu city)	37.6303	140.422	0	11	-	200514, 65
	7	●	Nitta-gawa R.	Fukushima (Minamisoma city)	37.6615	140.912	0	100	-	200514, 65
	8	●	Ukedo-gawa R.	Fukushima (Namie town, Futaba county)	37.507	140.937	0	100	-	200514, 65
	9	●	Natsui-gawa R.	Fukushima (Iwaki city)	37.0717	140.882	0	28	-	2010*
	10	●	Same-gawa R.	Fukushima (Iwaki city)	36.9363	140.732	0	109	-	200914, 65
	11	●	Kuji-gawa R.	Fukushima (Tanakura town, Higashishirakawa county)	36.9935	140.398	0	100	-	2005*
				Ibaraki (Hitachi city)	36.494	140.568	0	10	-	2012*
	12	●	Aga-gawa R.	Fukushima (Aizuwakamatsu city)	37.5004	139.89	0	107	-	2009*
	13	●	Agano-gawa R.	Niigata (Agano city)	37.7456	139.261	0	119	-	2009*
							0	30	-	199012
	14	●	Naka-gawa R.	Ibaraki (Noguchi, Hitachiomiya city)	36.5481	140.33	0	20	-	2006*
				Tochigi (Nasukarasuyama city)	36.6517	140.169	0	107	-	198668
				Tochigi (Makino, Motegi town, Haga county)	36.5726	140.189	0	257	-	198668
				Tochigi (Kawai, Motegi town, Haga county)	36.5753	140.211	0	131	-	198668
				Tochigi (Yamauchi, Motegi town, Haga county)	36.5643	140.243	0	49	-	198668
				Ibaraki (Shimoisehata, Hitachiomiya city)	36.5615	140.297	0	126	-	198668
				Ibaraki (Noguchi, Hitachiomiya city)	36.5481	140.33	0	310	-	198668
	15	●	Sakura-gawa R.	Ibaraki (Tsukuba city)	36.1135	140.144	0	>100	-	199865
	16	●	Kokai-gawa R.	Ibaraki (Chikusei city)	36.3661	140.005	0	136	-	2013*
	17	●	Kinu-gawa R.	Ibaraki (Shimozuma city)	36.1525	139.948	0	76	-	2011*
				Tochigi (Utsunomiya city)	36.5419	139.947	0	98	-	198668
					36.5419	139.947	0	>100	-	197869
	18	☆	Ara-kawa R.	Saitama (Konosu city)	36.0834	139.44	58	102	-	2006*
							0	30	-	2005*
							100	150	-	199312
				Saitama (Kitamoto city)	36.019	139.501	100	100	-	199412
	19	○	Yoro-gawa R.	Chiba (Ichihara city)	35.3006	140.143	69	58	-	200612,*
		○	Obitsu-gawa R.	Chiba (kimitsu city)	35.3167	139.917	40	40	-	199312
	20	○	Isumi-gawa R.	Chiba (Otaki town, Isumi county)	35.2634	140.254	69	43	-	2012*
					35.2833	140.25	40	50	-	199312
		○	Tama-gawa R.	Tokyo (Hino city)	35.6643	139.401	5	10	-	199412
	21	○	Hino-yosui F.	Tokyo (Hino city)	35.6834	139.388	55	45	-	200512, 14, 65
	22	●	Sagami-gawa R.	Kanagawa (Sagamihara city)	35.5206	139.368	0	118	-	2009*
							0	183	-	198170
	23	★	Chikuma-gawa R.	Nagano (Chikuma city)	36.5402	138.115	1	>100	-	2006*
							0	48	-	200752
					36.5164	138.112	0	35	-	200752
					36.532	138.111	0	>100	-	199814
				Nagano (Nagano city)	36.6059	138.224	0	35	-	200752
				Nagano (Suzaka city)	36.6401	138.258	0	78	-	200752
		△	Tenryu-gawa R.	Nagano (Komagane city)	35.7164	137.97	-	-	1	199914
	24	●	Tenryu-gawa R.	Nagano (Iida city)	35.45	137.818	0	20	-	2013*
	25	●	Kamanashi-gawa R.	Yamanashi (Kai city)	35.664	138.502	0	110	-	2013*
	26	●	Toki-gawa R.	Gifu (Mizunami city)	35.3622	137.23	0	108	-	2006*
		△	Nagara-gawa R.	Gifu (Mizuho city)	35.3912	136.703	-	-	-	-13
	27	●	Kiso-gawa R.	Aichi (Inazawa city)	35.258	136.7	0	20	-	200513, *
		△	Toyo-gawa R.	Aichi (Shinshiro city)	34.8833	137.483	-	-	-	-13
		●	Oto-gawa R.	Aichi (Okazaki city)	34.9333	137.2	-	-	10	199212
	28	●	Yahagi-gawa R.	Aichi (Toyota city)	35.0667	137.183	0	20	-	-*
					35.0667	137.183	-	-	-	-13
	29	★	Shonai-gawa R.	Aichi (Nagoya city)	35.251	137.013	0	110	-	200614, *
							0	55	-	199312
							38	2742	-	199213, 67
							21	2604	-	199113, 67
		△	Miya-gawa R.	Mie (Watarai town, Watarai county)	34.4333	136.617	-	-	-	-13
	30	●	Kushida-gawa R.	Mie (Matsuzaka city)	34.5096	136.546	0	108	-	2006*
	31	○	Kumozu-gawa R.	Mie (Tsu city)	34.6639	136.456	66	41	-	200612, *
	32	○	Katsura-gawa R.	Kyoto (Kyoto city)	35.0011	135.689	13	18	-	200514
	33	○	Uji-gawa R.	Kyoto (Uji city)	34.8833	135.817	0	8	-	2012*
							1	10	-	199412
	34	☆	Kizu-gawa R.	Kyoto (Kasagi town, Soura county)	34.76	135.937	26	87	-	2013*
	35	○	Yura-gawa R.	Kyoto (Ayabe city)	35.3014	135.267	4	7	-	200613, *
		△	Takeda-gawa R.	Kyoto (Fukuchiyama city)	35.2459	135.15	-	-	3	198712
		○	Yodo-gawa R.	Osaka (Takatsuki city)	34.8167	135.633	40	50	-	199312
		○	Muko-gawa R.	Hyogo (Takarazuka city)	34.7883	135.371	-	-	-	-13
	36	☆	Maruyama-gawa R.	Hyogo (Toyooka city)	35.4825	134.798	34	72	-	200613, *
	37	○	Kako-gawa R.	Hyogo (Ono city)	34.8776	134.928	55	56	-	2006*
				Hyogo (Kakogawa city)	34.7833	134.9	-	-	-	-13
	38	○	Yumesaki-gawa R.	Hyogo (Himeji city)	34.8734	134.667	0	17	-	2006*
							-	-	-	-13
							1	1	-	198912
	39	★	Ibo-gawa R.	Hyogo (Tatsuno city)	34.826	134.53	1	94	-	200613, *
	40	○	Hino-gawa R.	Tottori (Hoki town, Saihaku county)	35.3419	133.435	11	10	-	200712, *
	41	○	Hii-gawa R.	Shimane (Unnan city)	35.3055	132.899	17	17	-	200713, *
	42	☆	Kando-gawa R.	Shimane (Izumo city)	35.3014	132.761	20	84	-	200713, *
	43	○	Gono-kawa R.	Hiroshima (Miyoshi city)	34.7425	132.801	16	14	-	200713, *
		○	Gono-kawa R.	Shimane (Misato town, Ochi county)	35.0106	132.526	-	-	-	-13
	44	○	Yoshii-gawa R.	Okayama (Akaiwa city)	34.9206	134.098	27	32	-	200713, *
	45	○	Asahi-gawa R.	Okayama Okayama city)	34.6833	133.933	1592	3065	-	199213, 67
							7235	5472	-	199113, 67
	46	○	Takahashi-gawa R.	Okayama (Soja city)	34.6695	133.724	23	28	-	200713, *
	47	★	Ota-gawa R.	Hiroshima (Hiroshima city)	34.4767	132.501	2	94	-	200712, *
		△	Furu-kawa R.	Hiroshima (Hiroshima city)	34.4693	132.484	-	-	-	-13
	48	●	Kose-gawa R.	Hiroshima (Otake city)	34.227	132.194	0	106	-	2007*
		△	Fushino-gawa R.	Ymaguchi (Yamaguchi city)	34.162	131.468	-	-	-	200713
	49	●	Saba-gawa R.	Ymaguchi (Hofu city)	34.0633	131.558	0	106	-	200713, *
		△	Katsuura-gawa R.	Tokushima (Tokushima city)	33.9737	134.556	-	-	-	-13
	50	●	Yoshino-gawa R.	Tokushima (Aizumi town, Itano county)	34.1267	134.472	0	40	-	200613, 71
		△	Koto-gawa R.	Kagawa (Takamatsu city)	34.3	134.017	-	-	-	-13
	51	★	Hiji-gawa R.	Ehime (Ozu city)	33.4833	132.652	0	23	-	2006*
							1	1500	-	198513, 72
		△	Monobe-gawa R.	Kochi (Konan city)	33.59	133.695	-	44	-	198812
	52	●	Shimanto-gawa R.	Kochi (Shimanto city)	33.026	132.856	0	50	-	2011*
							-	-	-	-73
				Kochi (Tsuno town, Takaoka county)	33.4334	133.084	-	-	-	-14
		△	Kamimutsuro-gawa R.	Saga (Saga city)	33.458	130.213	-	-	1	199412
		△	Tabuse-gawa R.	Saga (Saga city)	33.3	130.283	-	-	-	-13
	53	●	Yamakuni-gawa R.	Fukuoka (Koge town, Chikujo county)	33.5849	131.171	0	20	-	200813, *
		△	Chikugo-gawa R.	Oita (Hita city)	33.3167	130.95	-	-	-	-13
		△	Ono-gawa R.	Oita (Oita city)	33.15	131.65	0	4	-	198812, 74
	54	★	Oita-gawa R.	Oita (Oita city)	33.2049	131.586	10	1617	-	199213, 67
							7	869	-	199113, 67
		△	Banjo-gawa R.	Oita (Saiki city)	32.9534	131.851	-	-	-	-13
	55	●	Midori-gawa R.	Kumamoto (Kashima town, Kamimashiki county)	32.7357	130.74	-	-	-	199875
	○: Bisexual populations
	●: Unisexual populations
	☆: Weakly female-biased populations
	★: Strongly female-biased populations
	Sex rations with under bars are based on imago and subimago.
	Sex ratios with bold indicate new population or population types in this study.
	Astersiks indicate investigations in this study.
	REFERENCES
	12. Ishiwata S. 1996 A study of the genus Ephoron from Japan (Ephemeroptera, Polymitarcyidae). Can. Entomol. 128, 551-572. (doi: http://dx.doi.org/10.4039/Ent128551-4)
	13. Watanabe NC, Ishiwata S. 1997 Geographic distribution of mayfly, Ephoron shigae in Japan, with evidence of geographic parthenogenesis (Insecta: Ephemeroptera: Polymitarcyidae). Jpn. J. Limnol. 58, 15-25. (doi:10.3739/rikusui.58.15).
	14. Tojo K, Sekiné K, Matsumoto A. 2006 Reproductive mode of the geographic parthenogenetic mayfly Ephoron shigae, with findings from some new localities (Insecta : Ephemeroptera, Polymitarcyidae). Limnology 7, 31-39. (doi:10.1007/s10201-006-0163-3).
	52. Sekiné K, Sueyoshi M, Tojo K. 2013 Current distribution of the polymitarcyid mayfly Ephoron shigae in the Chikuma-gawa River. Jpn. J. Limnol. 74, 73-84.
	65. Sekiné K, Endo A, Tsutsumi T, Tojo K. 2006 Geographically parthenogenetic mayfly, Ephoron shigae in Fukushima and Miyagi Prefectures. Fukushimaseibutsu 49, 5-11.
	66. Tsutsumi T, Tojo K, Kishimoto T. 1998 The aquatic insect fauna of the Surikamigawa River, with special reference to the fauna in the most upper reaches. Special Rep. Nat. Hum. Fukushima Univ. 6, 53-64.
	67. Watanabe NC, Hatta K, Hisaeda K, Hoshi K, Ishiwata S. 1998 Seasonal and diurnal timing of emergence of Ephoron shigae (Ephemeroptera : Polymitarcyidae) from four Japanese rivers. Jpn. J. Limnol. 59, 199-206. (doi:10.3739/rikusui.59.199).
	68 Nakamura K, Biological Society in Utsunomiya University 1986 Distribution and emergence of Ephoron shigae in Tochigi Prefecture. Insect 37, 57-62.
	69. Shioyama F. 1991 Mass emergence of Ephoron shigae (Oshiro-kagero no dai hassei). In Konchu to ao (ed H Hasegawa), pp. 24-32. Tokyo, Seibundo Shinkoshya.
	70. Nozaki T. 1983 Notes on biology of Ephoron shigae Takahashi (Ephemeroptera: Polymitarcyidae) in the Sagami River. Nat. Hist. Rep. Kanagawa 4, 37-41.
	71. Tokuyama Y. 1999 Ephoron shigae in the Yoshino-gawa River. Bull. Tokushima Biol. Soc. 50, 75-79.
	72. Tokuyama Y, Sugimoto S, Koto M. 2006 Aquatic insects in Aizumi Town. Bull. Awa Soc. 52, 57-61.
	73. Furuya Y. 1990 Animals in the Shimanto-gawa: aquatic macroinvertebrates. In The Shimanto-gawa (ed T Ito), pp. 161-220. Kochi, Kochi Civic Library.
	74. Sato S. 1987 Mass emergence of Ephoron shigae. Mizu 29, 35-39.
	75. Oda Y, Yamagata S, Ueki H. 2002 Mass emergence of Ephoron shigae from Midori-gawa. Annu. Rep. Kumamoto Pref. Inst. Publ. Health. Environ. Sci. 32, 65-66.
