# Supplementary material for: Unexpected monophyletic origin of Ephoron shigae unisexual reproduction strains and their rapid expansion across Japan
Source: R Soc Open Sci. 2015 Jun 9;2(6):150072. doi: 10.1098/rsos.150072 (PMC4632548; doi:10.1098/rsos.150072)
Supplement: Table S2 16S rRNA haplotypes of Ephoron shigae [file rsos150072supp2.xls]

## Sheet: Sheet1
	Table S2. 16S rRNA haplotypes of Ephoron shigae
	Population number*		Population (Prefecture)	Examined number	16S rRNA haplotypes
					S1	S2	S3	S4	S5	S6	S7	S8	S9	S10	S11	S12	S13	S14	S15	S16	S17	S18	S19	S20	S21	S22	S23	S24	S25	S26	S27	S28	S29	S30	S31	S32	S33
			Unisexual populations
	3	●	Hirose-gawa (Miyagi)	7f	7f
	6	●	Yamanoiri-gawa (Miyagi)	1f	1f
	7	●	Nitta-gawa (Fukushima)	10f	10f
	8	●	Ukedo-gawa (Fukushima)	5f	5f
	10	●	Same-gawa (Fukushima)	7f	7f
	14	●	Naka-gawa (Ibaraki)	8f	8f
	15	●	Sakura-gawa (Ibaraki)	29f	29f
	22	●	Sagami-gawa (Kanagawa)	1f	1f
	26	●	Toki-gawa (Gifu)	8f	8f
	27	●	Kiso-gawa (Aichi)	5f	5f
	28	●	Yahagi-gawa (Aichi)	20f	20f
	30	●	Kushida-gawa (Mie)	9f	9f
	43	●	Kose-gawa (Hiroshima)	6f	6f
	49	●	Saba-gawa (Yamaguchi)	7f	7f
	50	●	Yoshino-gawa (Tokushima)	4f	4f
	52	●	Shimanto-gawa (Kochi)	4f	4f
	53	●	Yamakuni-gawa (Fukuoka)	6f	6f
	55	●	Midori-gawa (Kumamoto)	30f	30f
			Strong female-biased populations
	4	★	Natori-gawa (Miyagi)	2m7f	7f			1m	1m
	23	★	Chikuma-gawa (Nagano)	21f	21f
	29	★	Shonai-gawa (Aichi)	21f	21f
	39	★	Ibo-gawa (Hyogo)	1m9f	1m9f
	47	★	Ota-gawa (Hiroshima)	2m8f	1m8f					1m
	51	★	Hiji-gawa (Ehime)	8f	8f
	54	★	Oita-gawa (Oita)	22f	22f
			Weak female-biased populations
	18	☆	Ara-kawa (Saitama)	5m3f	3f	5m
	36	☆	Maruyama-gawa (Hyogo)	7m3f	4m2f																1f	1m	2m
	42	☆	Kando-gawa (Shimane)	3m2f	3m2f
			Bisexual populations
	5	○	Abukuma-gawa (Fukushima)	4m8f		4m7f	1f
	19	○	Yoro-gawa (Chiba)	7f		5f					1m	1f
	21	○	Hino-yosui (Tokyo)	7m14f		4m12f							1m1f	1m	1m1f
	31	○	Kumozu-gawa (Mie)	6m3f	5m3f											1m
	32	○	Katsura-gawa (Kyoto)	3m4f	1m2f												1m1f	1f	1m
	35	○	Yura-gawa (Kyoto)	2m2f	1m1f															1m1f
	37	○	Kako-gawa (Hyogo)	6m9f	2m1f												2f	1f						1f	2m	3f	1f	1m	1m
	38	○	Yumesaki-gawa (Hyogo)	4f	4f
	40	○	Hino-gawa (Tottori)	6m2f	6m2f
	41	○	Hii-gawa (Shimane)	6m2f	6m2f
	43	○	Gono-kawa (Hiroshima)	6m2f	6m2f
	44	○	Yoshii-gawa (Okayama)	5m13f	4m9f																									1f	1m	1f	1f	1f
	45	○	Asahi-gawa (Okayama)	5m15f	2m13f														1m1f										1m						1f	1m
	46	○	Takahashi-gawa (Okayama)	15m12f	14m12f																																1m
	m: male; f: female
	*Population numbers are referred from table S1 and figure S1.
