# Supplementary material for: Unexpected monophyletic origin of Ephoron shigae unisexual reproduction strains and their rapid expansion across Japan
Source: R Soc Open Sci. 2015 Jun 9;2(6):150072. doi: 10.1098/rsos.150072 (PMC4632548; doi:10.1098/rsos.150072)
Supplement: Table S3 COI haplotypes of Ephoron shigae [file rsos150072supp3.xls]

## Sheet: Sheet1
	Table S3. COI haplotypes of Ephoron shigae
	Population number*		Population (Prefecture)	Examined number	COI haplotypes
					C1	C2	C3	C4	C5	C6	C7	C8	C9	C10	C11	C12	C13	C14	C15	C16	C17	C18	C19	C20	C21	C22	C23	C24	C25	C26	C27	C28	C29	C30	C31	C32	C33	C34	C35	C36	C37	C38	C39	C40	C41	C42	C43	C44	C45
			Unisexual populations
	1	●	Kitakami-gawa (Iwate)	7f	7f
	3	●	Hirose-gawa (Miyagi)	9f	9f
	7	●	Nitta-gawa (Fukushima)	3f	3f
	8	●	Ukedo-gawa (Fukushima)	2f	2f
	9	●	Natsui-gawa (Fukushima)	8f	8f
	10	●	Same-gawa (Fukushima)	1f	1f
	11	●	Kuji-gawa (Fukushima/Ibaraki)	17f	17f
	12	●	Aga-gawa (Fukushima)	5f	5f
	13	●	Agano-gawa (Niigata)	8f	8f
	14	●	Naka-gawa (Ibaraki)	8f	8f
	15	●	Sakura-gawa (Ibaraki)	7f	7f
	16	●	Kokai-gawa (Ibaraki)	8f	8f
	17	●	Kinu-gawa (Ibaraki)	10f	10f
	22	●	Sagami-gawa (Kanagawa)	7f	7f
	24	●	Tenryu-gawa (Nagano)	8f	8f
	25	●	Kamanashi-gawa (Yamanashi)	8f	8f
	26	●	Toki-gawa (Gifu)	6f	6f
	27	●	Kiso-gawa (Aichi)	7f	7f
	30	●	Kushida-gawa (Mie)	9f	9f
	48	●	Kose-gawa (Hiroshima)	5f	5f
	49	●	Saba-gawa (Yamaguchi)	6f	6f
	50	●	Yoshino-gawa (Tokushima)	8f	8f
	52	●	Shimanto-gawa (Kochi)	13f	13f
	53	●	Yamakuni-gawa (Fukuoka)	6f	6f
			Strong female-biased populations
	4	★	Natorigawa (Miyagi)	3m17f	17f	1m																												1m	1m
	23	★	Chikuma-gawa (Nagano)	1m16f	1m16f
	29	★	Shonai-gawa (Aichi)	7f	7f
	39	★	Ibo-gawa (Hyogo)	1m9f	1m9f
	47	★	Ota-gawa (Hiroshima)	2m7f	1m7f
	51	★	Hiji-gawa (Ehime)	5f	5f
	54	★	Oita-gawa (Oita)	5f	5f
			Weak female-biased populations
	18	☆	Ara-kawa (Saitama)	5m15f	11f						1m2f	1m	1m	1m	1f	1m1f
	34	☆	Kizu-gawa (Kyoto)	3m13f																																	1m4f
	36	☆	Maruyama-gawa (Hyogo)	5m12f																																6f	1m1f						1m1f	1m	1m	1m
	42	☆	Kando-gawa (Shimane)	5m11f	9f																															3m
			Bisexual populations
	5	○	Abukuma-gawa (Fukushima)	2m18f		1m7f	1m5f	2f	2f	1f
	19	○	Yoro-gawa (Chiba)	6f																	1f	1f	1f	1f	1f	1f
	20	○	Isumi-gawa (Chiba)	4m6f																		1m1f					1m	1m	1m	1f	1f	1f	1f
	21	○	Hino-yosui (Tokyo)	6m19f							5f					5m8f	1f	1m1f	2f	1f
	31	○	Kumozu-gawa (Mie)	6m3f																																2m1f	1m	1m2f	1m
	32	○	Katsura-gawa (Kyoto)	1m3f																																				1f	1f
	33	○	Uji-gawa (Kyoto)	4f	4f
	35	○	Yura-gawa (Kyoto)	2m1f																																1m						1m1f
	37	○	Kako-gawa (Hyogo)	6m5f																																1m1f	2m										1f	2f	2m
	38	○	Yumesaki-gawa (Hyogo)	5f	5f
	40	○	Hino-gawa (Tottori)	6m7f																																2m2f	1m
	41	○	Hii-gawa (Shimane)	6m7f																																1m4f	1m1f
	43	○	Gono-kawa (Hiroshima)	5m2f																																2m1f
	44	○	Yoshii-gawa (Okayama)	2m5f	1f																															2m2f	1f
	45	○	Asahi-gawa (Okayama)	6f																																5f	1f
	46	○	Takahashi-gawa (Okayama)	6m5f																																3m1f	2m
			Unknown
	2	△	Nanakita-gawa (Miyagi)	3f	3f
	m: male; f: female
	*Population numbers are referred from table S1 and figure S1.
[truncated: 35 more columns]
