# Supplementary material for: Unexpected monophyletic origin of Ephoron shigae unisexual reproduction strains and their rapid expansion across Japan
Source: R Soc Open Sci. 2015 Jun 9;2(6):150072. doi: 10.1098/rsos.150072 (PMC4632548; doi:10.1098/rsos.150072)
Supplement: Table S4 Haplotypes of Ephoron shigae based on 16S rRNA + COI [file rsos150072supp4.xls]

## Sheet: Sheet1
	Table S4. Haplotypes of Ephoron shigae based on 16S rRNA + COI
	Population number*		Population (Prefecture)	Examined number	Haplotype (16S rRNA + COI)
					S1_C1	S1_C32	S1_C33	S1_C34	S1_C35	S1_C39	S1_C40	S1_C42	S1_C47	S1_C48	S1_C49	S1_C50	S1_C51	S1_C52	S1_C53	S1_C54	S1_C55	S1_C58	S1_C61	S2_C2	S2_C3	S2_C4	S2_C6	S2_C7	S2_C8	S2_C10	S2_C12	S2_C13	S2_C15	S2_C17	S2_C18	S2_C19	S2_C21	S2_C79	S3_C5	S4_C31	S5_C30	S6_C57	S7_C20	S8_C22	S9_C14	S11_C12	S12_C33	S13_C36	S13_C44
			Unisexual populations
	3	●	Hirose-gawa (Miyagi)	6f	6f
	7	●	Nitta-gawa (Fukushima)	3f	3f
	10	●	Same-gawa (Fukushima)	1f	1f
	14	●	Naka-gawa (Ibaraki)	8f	8f
	15	●	Sakura-gawa (Ibaraki)	7f	7f
	26	●	Toki-gawa (Gifu)	6f	6f
	27	●	Kiso-gawa (Aichi)	5f	5f
	30	●	Kushida-gawa (Mie)	9f	9f
	48	●	Kose-gawa (Hiroshima)	5f	5f
	49	●	Saba-gawa (Yamaguchi)	6f	6f
	50	●	Yoshino-gawa (Tokushima)	4f	4f
	53	●	Yamakuni-gawa (Fukuoka)	5f	5f
			Strongly female-biased populations
	4	★	Natori-gawa (Miyagi)	2m6f	6f																																			1m	1m
	23	★	Chikuma-gawa (Nagano)	2f	2f
	29	★	Shonai-gawa (Aichi)	3f	3f
	39	★	Ibo-gawa (Hyogo)	1m8f	1m8f
	47	★	Ota-gawa (Hiroshima)	2m6f	1m6f																																					1m
	51	★	Hiji-gawa(Ehime)	3f	3f
			Weakly female-biased populations
	18	☆	Ara-kawa (Saitama)	3m3f	3f																							1m	1m	1m
	36	☆	Maruyama-gawa (Hyogo)	5m3f		2f	1m			1m	1m	1m
	42	☆	Kando-gawa (Shimane)	1m2f	2f																	1m
			Bisexual populations
	5	○	Abukuma-gawa (Fukushima)	2m8f																				1m3f	1m2f	1f	1f												1f
	19	○	Yoro-gawa (Chiba)	6f																														1f	1f	1f	1f						1f	1f
	21	○	Hino-yosui (Tokyo)	7m12f																								4f			3m4f	1f	2f					1m							1m1f	2m
	31	○	Kumozu-gawa (Mie)	6m3f		2m1f		1m2f	1m														1m																								1m
	32	○	Katsura-gawa (Kyoto)	1m2f																																												1f
	35	○	Yura-gawa (Kyoto)	2m1f		1m
	37	○	Kako-gawa (Hyogo)	6m5f		1m	1m																																										2f
	38	○	Yumesaki-gawa (Hyogo)	4f	4f
	40	○	Hino-gawa (Tottori)	6m2f		2m2f	1m						1m	1m	1m
	41	○	Hii-gawa (Shimane)	6m2f		1m1f	1m								3m	1f	1m
	43	○	Gono-kawa (Hiroshima)	5m2f		2m1f									2m			1m	1f
	44	○	Yoshii-gawa (Okayama)	2m2f		1m	1f
	45	○	Asahi-gawa (Okayama)	1f			1f
	46	○	Takahashi-gawa (Okayama)	6m2f		3m1f	2m													1f	1m
	m: male; f: female
	*Population numbers are referred from table S1 and figure S1.
[truncated: 13 more columns]
