# Supplementary material for: Unexpected monophyletic origin of Ephoron shigae unisexual reproduction strains and their rapid expansion across Japan
Source: R Soc Open Sci. 2015 Jun 9;2(6):150072. doi: 10.1098/rsos.150072 (PMC4632548; doi:10.1098/rsos.150072)
Supplement: Table S5 EFI-a sequence types of Ephoron shigae [file rsos150072supp5.xls]

## Sheet: Sheet1
	Table S5. EFI-α sequence types of Ephoron shigae
	Population number*		Population (Prefecture)	Examined number	EFI-α sequence type
					E1	E2	E3	E4	E5	E6	E7	E8	E9	E10	E11	E12	E13	E14	E15	E16	E17	E18	E19	E20
			Unisexual populations
	3	●	Hirose-gawa (Miyagi)	4f x 2	4f		4f
	6	●	Yamanoiri-gawa (Miyagi)	2f x 2	2f		2f
	7	●	Nitta-gawa (Fukushima)	7f x 2	8f		6f
	8	●	Ukedo-gawa (Fukushima)	5f x 2	5f		5f
	10	●	Same-gawa (Fukushima)	3f x 2	3f		3f
	11	●	Kuji-gawa (Ibaraki)	9f x 2			18f
	12	●	Aga-gawa (Fukushima)	8f x 2			16f
	16	●	Kokai-gawa (Ibaraki)	8f x 2			16f
	17	●	Kinu-gawa (Ibaraki)	10f x 2	4f		16f
	22	●	Sagami-gawa (Kanagawa)	5f x 2			10f
	24	●	Tenryu-gawa (Nagano)	8f x 2			16f
	25	●	Kamanashi-gawa (Yamanashi)	8f x 2			16f
	26	●	Toki-gawa (Gifu)	2f x 2	1f		3f
	30	●	Kushida-gawa (Mie)	6f x 2			12f
	48	●	Kose-gawa (Hiroshima)	2f x 2	2f		2f
	53	●	Yamakuni-gawa (Fukuoka)	4f x 2	4f		4f
	54	●	Oita-gawa (Oita)	5f x 2	5f		5f
			Strong female-biased populations
	4	★	Natori-gawa (Miyagi)	3m4f x 2	1m4f	2m	4f	3m
	23	★	Chikuma-gawa (Nagano)	1m8f x 2			2m16f
	39	★	Ibo-gawa (Hyogo)	1m6f x 2	1m6f		1m6f
	47	★	Ota-gawa (Hiroshima)	3f x 2	2f		4f
			Weak female-biased populations
	18	☆	Ara-kawa (Saitama)	2m5f x 2	2f		4f	2m2f	1f		2m1f
	34	☆	Kizu-gawa (Kyoto)	2m14f x 2	4f		1m13f					2m8f	1m3f
	36	☆	Maruyama-gawa (Hyogo)	12f x 2	6f		11f					2f	4f						1f
	42	☆	Kando-gawa (Shimane)	2m8f x 2	1m		16f						3m
			Bisexual populations
	5	○	Abukuma-gawa (Fukushima)	10m10f x 2	11m8f	2f		8m8f			1m2f
	19	○	Yoro-gawa (Chiba)	1f x 2				1f			1f
	20	○	Isumi-gawa (Chiba)	4m6f x 2	1m3f		1m1f	4m6f		1f							1m	1m				1f
	21	○	Hino-yosui (Tokyo)	6f x 2	3f			4f			2f				1f	1f								1f
	31	○	Kumozu-gawa (Mie)	1m x 2			2m
	32	○	Katsura-gawa (Kyoto)	2m1f x 2	1m1f		2m1f					1m
	33	○	Uji-gawa (Kyoto)	4f x 2			8f
	35	○	Yura-gawa (Kyoto)	1f x 2									1f								1f
	37	○	Kako-gawa (Hyogo)	1m3f x 2	4f		1m					1m	1f										1f
	40	○	Hino-gawa (Tottori)	5f x 2			4f						6f
	41	○	Hii-gawa (Shimane)	5f x 2	1f		3f					1f	4f	1f
	44	○	Yoshii-gawa (Okayama)	5f x 2	2f		5f						3f
	46	○	Takahashi-gawa (Okayama)	4f x 2	1f		1f					1f	4f							1f
	m: male; f: female
	*Population numbers are referred from table S1 and figure S1.
